# Supplementary material for: EpipwR: efficient power analysis for EWAS with continuous outcomes
Source: Bioinform Adv. 2025 Jun 25;5(1):vbaf150. doi: 10.1093/bioadv/vbaf150 (PMC12303865; doi:10.1093/bioadv/vbaf150)
Supplement: vbaf150_Supplementary_Data [file vbaf150_supplementary_data.zip]

Archive with 2 entries (2 files):
- File_S2_All_Simulation_Results.xlsx
- File_S1_Supplementary_Material.pdf
