# Supplementary material for: EpipwR: efficient power analysis for EWAS with continuous outcomes
Source: Bioinform Adv. 2025 Jun 25;5(1):vbaf150. doi: 10.1093/bioadv/vbaf150 (PMC12303865; doi:10.1093/bioadv/vbaf150)
Supplement: vbaf150_Supplementary_Data [file vbaf150_supplementary_data.zip › File_S2_All_Simulation_Results.xlsx]

## Sheet: Combined_BH_power
Simulation Settings				Simulated Average Power			EpipwR Average Power		Binarized Average Power			Ocplus
n	rho	dm	Total	Simulated (normal)	Simulated (Heavy Tails)	Simulated (Right Skewed)	EpipwR (Pearson)	EpipwR (Spearman)	25th percentile sd	50th percentile sd	75th percentile sd	Exact TS conversion
100	0.2	10	400000	0	0	0.00714286	0	0	0	0.0214286	0.144158	0
200	0.2	10	400000	0.00714286	0.0047619	0.00714286	0.005	0.005	0	0.104709	0.355	0
300	0.2	10	400000	0.0338462	0.0193548	0.0252747	0.0310976	0.0306667	0.00714286	0.188968	0.4861	0.0074
400	0.2	10	400000	0.136795	0.100194	0.0800512	0.136783	0.0943311	0	0.268415	0.5902	0.0593
500	0.2	10	400000	0.2841	0.219648	0.190304	0.3001	0.213093	0.0252747	0.3475	0.642947	0.1783
600	0.2	10	400000	0.4854	0.3933	0.3565	0.486	0.3738	0.0401198	0.395782	0.70776	0.3388
700	0.2	10	400000	0.6627	0.5798	0.5238	0.6686	0.5502	0.0618644	0.4403	0.751114	0.5025
800	0.2	10	400000	0.797043	0.7193	0.6731	0.799717	0.7085	0.0737052	0.4887	0.78381	0.6439
900	0.2	10	400000	0.884492	0.821959	0.796853	0.880851	0.825116	0.0887147	0.5228	0.815359	0.755
1000	0.2	10	400000	0.937006	0.909171	0.876149	0.952332	0.888205	0.113492	0.5584	0.836672	0.8362
100	0.3	10	400000	0.00909091	0.00714286	0.0047619	0.0111111	0.005	0	0.112088	0.368	0.0001
200	0.3	10	400000	0.2233	0.168487	0.144129	0.2154	0.150424	0.0304348	0.300325	0.612815	0.1156
300	0.3	10	400000	0.6504	0.5645	0.5146	0.6492	0.5447	0.0466258	0.4282	0.738059	0.489
400	0.3	10	400000	0.901164	0.848788	0.812218	0.89845	0.839911	0.0884237	0.5198	0.814155	0.7809
500	0.3	10	400000	0.976419	0.954925	0.946622	0.98169	0.9625	0.12	0.589555	0.863023	0.9194
600	0.3	10	400000	0.998684	0.990698	0.985401	1	0.992857	0.159655	0.65226	0.890886	0.9726
700	0.3	10	400000	1	1	1	0.995	1	0.211782	0.680322	0.923	0.9912
800	0.3	10	400000	1	0.995238	1	1	1	0.238731	0.719715	0.933755	0.9973
900	0.3	10	400000	1	1	1	1	1	0.261947	0.754083	0.938462	0.9991
1000	0.3	10	400000	1	1	1	1	1	0.302115	0.783117	0.954396	0.9997
100	0.2	100	400000	0.00142857	0	0	0.0005	0.0005	0	0.0290476	0.193867	0
200	0.2	100	400000	0.01	0.00714286	0.0052381	0.006	0.002	0.0035	0.144043	0.428413	0.0017
300	0.2	100	400000	0.073494	0.0577358	0.042619	0.0860748	0.0440385	0.01	0.2466	0.554262	0.0416
400	0.2	100	400000	0.271425	0.206555	0.17545	0.269377	0.203217	0.0252381	0.337727	0.65844	0.1671
500	0.2	100	400000	0.498235	0.415598	0.377273	0.494764	0.399799	0.03	0.394651	0.713605	0.3459
600	0.2	100	400000	0.68366	0.617588	0.576724	0.685868	0.598371	0.059	0.460833	0.7625	0.5239
700	0.2	100	400000	0.82587	0.772292	0.728636	0.833377	0.746436	0.0813462	0.510276	0.798367	0.6717
800	0.2	100	400000	0.902713	0.869294	0.835025	0.905	0.856389	0.0954545	0.55592	0.827391	0.7818
900	0.2	100	400000	0.955862	0.932056	0.90757	0.963	0.915	0.1175	0.58925	0.860769	0.8589
1000	0.2	100	400000	0.978352	0.9642	0.952	0.978	0.9715	0.144444	0.616224	0.879286	0.9105
100	0.3	100	400000	0.0218182	0.0133333	0.00952381	0.0235	0.0075	0.001	0.143016	0.442336	0.0036
200	0.3	100	400000	0.413243	0.327419	0.288283	0.406556	0.299477	0.0275862	0.365926	0.673736	0.2667
300	0.3	100	400000	0.819582	0.75381	0.716484	0.821557	0.739269	0.0675	0.495575	0.795781	0.6645
400	0.3	100	400000	0.964859	0.939623	0.920082	0.954211	0.935	0.117556	0.582708	0.86463	0.8772
500	0.3	100	400000	0.994464	0.987654	0.982706	0.994	0.9845	0.172128	0.643958	0.888125	0.9594
600	0.3	100	400000	0.999524	0.999048	0.997619	0.9995	0.997	0.20746	0.700476	0.918529	0.9872
700	0.3	100	400000	1	1	0.999048	1	1	0.252689	0.750909	0.94125	0.9961
800	0.3	100	400000	1	1	1	1	0.9995	0.277353	0.78519	0.952727	0.9988
900	0.3	100	400000	1	1	1	1	1	0.32954	0.8	0.9635	0.9996
1000	0.3	100	400000	1	1	1	1	1	0.352308	0.824634	0.957	0.9999
100	0.2	10	800000	0	0	0	0	0	0	0.0214286	0.139261	0
200	0.2	10	800000	0	0.00909091	0	0.005	0	0	0.0956633	0.349381	0
300	0.2	10	800000	0.0220588	0.0231405	0.0245614	0.0370558	0.0173913	0	0.178752	0.4826	0.004
400	0.2	10	800000	0.101048	0.0746544	0.0616949	0.0976987	0.061	0	0.258247	0.5629	0.0408
500	0.2	10	800000	0.2361	0.186489	0.156079	0.241	0.167026	0.0343284	0.323306	0.646785	0.1399
600	0.2	10	800000	0.4216	0.3314	0.2977	0.4424	0.3211	0.0372414	0.3846	0.693499	0.2878
700	0.2	10	800000	0.6026	0.5191	0.4694	0.603	0.4933	0.0561321	0.4293	0.747934	0.4497
800	0.2	10	800000	0.7576	0.6686	0.6344	0.75262	0.6579	0.0744479	0.4702	0.77211	0.5971
900	0.2	10	800000	0.860685	0.79957	0.749698	0.856489	0.77014	0.0884735	0.501864	0.798083	0.7172
1000	0.2	10	800000	0.921511	0.872069	0.83939	0.915804	0.867692	0.102452	0.5405	0.828471	0.8076
100	0.3	10	800000	0	0	0.0047619	0.005	0.005	0.005	0.0970745	0.358668	0
200	0.3	10	800000	0.181061	0.13032	0.0962306	0.172867	0.117923	0.0105263	0.276139	0.5922	0.0848
300	0.3	10	800000	0.5824	0.4996	0.4452	0.5893	0.4821	0.0349206	0.418	0.720235	0.4348
400	0.3	10	800000	0.867402	0.812844	0.7695	0.860462	0.803267	0.0800654	0.5166	0.800651	0.7449
500	0.3	10	800000	0.972699	0.941798	0.927322	0.973554	0.942529	0.117562	0.5782	0.856238	0.9028
600	0.3	10	800000	1	0.992079	0.986452	0.988095	0.986957	0.139961	0.629355	0.887135	0.9662
700	0.3	10	800000	0.995238	0.99697	1	1	1	0.179938	0.68157	0.914603	0.9888
800	0.3	10	800000	1	1	0.995238	1	1	0.211983	0.721643	0.932301	0.9965
900	0.3	10	800000	1	1	1	1	1	0.254198	0.742327	0.93506	0.9989
1000	0.3	10	800000	1	1	1	1	1	0.276444	0.772888	0.947568	0.9997
100	0.2	100	800000	0	0	0	0	0.0005	0	0.024	0.17507	0
200	0.2	100	800000	0.00761905	0.00923858	0.00333333	0.006	0.005	0.001	0.125636	0.407059	0.0007
300	0.2	100	800000	0.0541538	0.0381579	0.0371429	0.0592553	0.0325714	0.0065	0.225222	0.538505	0.026
400	0.2	100	800000	0.204954	0.158529	0.133241	0.201359	0.140932	0.0165	0.309231	0.629903	0.1263
500	0.2	100	800000	0.429503	0.356257	0.309896	0.410886	0.331758	0.0295	0.387009	0.701982	0.2895
600	0.2	100	800000	0.628706	0.544785	0.49342	0.631846	0.532696	0.0480769	0.440495	0.746625	0.467
700	0.2	100	800000	0.778722	0.714372	0.667095	0.788944	0.6984	0.0713333	0.480455	0.778	0.6226
800	0.2	100	800000	0.878789	0.823967	0.801773	0.883684	0.810098	0.085	0.534259	0.823333	0.744
900	0.2	100	800000	0.940184	0.902374	0.877788	0.9415	0.897246	0.100435	0.576442	0.846863	0.8313
1000	0.2	100	800000	0.969439	0.948169	0.93442	0.965	0.948824	0.131778	0.59598	0.861636	0.8913
100	0.3	100	800000	0.0142857	0.0113636	0.00714286	0.011	0.0045	0.001	0.131731	0.419583	0.0015
200	0.3	100	800000	0.336316	0.264205	0.222292	0.343152	0.244299	0.025	0.337759	0.6548	0.2133
300	0.3	100	800000	0.765747	0.697537	0.655902	0.774932	0.682376	0.0517241	0.467766	0.7665	0.6137
400	0.3	100	800000	0.945708	0.915978	0.895046	0.953462	0.914355	0.0966667	0.564273	0.849615	0.8519
500	0.3	100	800000	0.990149	0.982541	0.978318	0.9925	0.9655	0.14597	0.633333	0.879687	0.9495
600	0.3	100	800000	0.999524	0.996471	0.997	0.999	0.9985	0.199552	0.687353	0.913333	0.9838
700	0.3	100	800000	0.999524	1	0.999048	1	0.999	0.233333	0.731687	0.9385	0.995
800	0.3	100	800000	1	1	1	1	1	0.272874	0.77169	0.9448	0.9985
900	0.3	100	800000	1	1	1	1	1	0.299457	0.804407	0.942	0.9995
1000	0.3	100	800000	1	1	1	1	1	0.332258	0.820588	0.9645	0.9999

## Sheet: Simulated Power - Normal
n	rho	dm	Total	avg_powerBH	sd_powerBH	avg_powerBF	sd_powerBF	N
100	0.2	10	400000	0	0	0	0	21
200	0.2	10	400000	0.00714286	0.0262265	0.00714286	0.0262265	28
300	0.2	10	400000	0.0338462	0.0578073	0.0307692	0.0511058	130
400	0.2	10	400000	0.136795	0.132456	0.103412	0.0994946	674
500	0.2	10	400000	0.2841	0.180526	0.2096	0.131473	1000
600	0.2	10	400000	0.4854	0.19335	0.3618	0.161142	1000
700	0.2	10	400000	0.6627	0.176493	0.5204	0.17039	1000
800	0.2	10	400000	0.797043	0.140885	0.671194	0.154083	913
900	0.2	10	400000	0.884492	0.107672	0.771524	0.139532	748
1000	0.2	10	400000	0.937006	0.0769373	0.860915	0.111852	481
100	0.3	10	400000	0.00909091	0.0291937	0.00606061	0.0242306	33
200	0.3	10	400000	0.2233	0.176517	0.1623	0.127848	1000
300	0.3	10	400000	0.6504	0.18605	0.4994	0.17219	1000
400	0.3	10	400000	0.901164	0.103995	0.806259	0.133593	687
500	0.3	10	400000	0.976419	0.0464845	0.947162	0.076967	229
600	0.3	10	400000	0.998684	0.0114708	0.986842	0.0442481	76
700	0.3	10	400000	1	0	1	0	21
800	0.3	10	400000	1	0	1	0	21
900	0.3	10	400000	1	0	1	0	21
1000	0.3	10	400000	1	0	1	0	21
100	0.2	100	400000	0.00142857	0.00358569	0.00142857	0.00358569	21
200	0.2	100	400000	0.01	0.0118322	0.00666667	0.00730297	21
300	0.2	100	400000	0.073494	0.046261	0.0301205	0.0187079	83
400	0.2	100	400000	0.271425	0.100993	0.10112	0.0390548	393
500	0.2	100	400000	0.498235	0.0866266	0.211142	0.0555504	289
600	0.2	100	400000	0.68366	0.0709996	0.351856	0.0622935	194
700	0.2	100	400000	0.82587	0.0545053	0.518152	0.069123	184
800	0.2	100	400000	0.902713	0.0388275	0.653245	0.0698708	188
900	0.2	100	400000	0.955862	0.0257097	0.782931	0.0549311	116
1000	0.2	100	400000	0.978352	0.015439	0.855604	0.0484701	91
100	0.3	100	400000	0.0218182	0.0230189	0.0113636	0.00990212	22
200	0.3	100	400000	0.413243	0.123715	0.162835	0.0644965	589
300	0.3	100	400000	0.819582	0.0765132	0.50295	0.0998135	383
400	0.3	100	400000	0.964859	0.0258516	0.811299	0.0678317	177
500	0.3	100	400000	0.994464	0.0091293	0.945179	0.0381381	56
600	0.3	100	400000	0.999524	0.00218218	0.987143	0.0110195	21
700	0.3	100	400000	1	0	0.998095	0.00402374	21
800	0.3	100	400000	1	0	0.999524	0.00218218	21
900	0.3	100	400000	1	0	1	0	21
1000	0.3	100	400000	1	0	1	0	21
100	0.2	10	800000	0	0	0	0	21
200	0.2	10	800000	0	0	0	0	21
300	0.2	10	800000	0.0220588	0.0417726	0.0220588	0.0417726	68
400	0.2	10	800000	0.101048	0.111233	0.0794549	0.0844987	477
500	0.2	10	800000	0.2361	0.169752	0.172	0.123496	1000
600	0.2	10	800000	0.4216	0.189656	0.3175	0.156871	1000
700	0.2	10	800000	0.6026	0.187105	0.4651	0.17373	1000
800	0.2	10	800000	0.7576	0.157248	0.6209	0.165954	1000
900	0.2	10	800000	0.860685	0.119201	0.740378	0.148432	847
1000	0.2	10	800000	0.921511	0.091481	0.832677	0.125785	609
100	0.3	10	800000	0	0	0	0	21
200	0.3	10	800000	0.181061	0.158033	0.134131	0.11402	961
300	0.3	10	800000	0.5824	0.195008	0.4479	0.175175	1000
400	0.3	10	800000	0.867402	0.120901	0.760417	0.145659	816
500	0.3	10	800000	0.972699	0.0498312	0.919325	0.0919574	326
600	0.3	10	800000	1	0	0.995238	0.0218218	21
700	0.3	10	800000	0.995238	0.0218218	0.995238	0.0218218	21
800	0.3	10	800000	1	0	1	0	21
900	0.3	10	800000	1	0	1	0	21
1000	0.3	10	800000	1	0	1	0	21
100	0.2	100	800000	0	0	0	0	21
200	0.2	100	800000	0.00761905	0.0144585	0.00571429	0.0092582	21
300	0.2	100	800000	0.0541538	0.0409608	0.0252308	0.0192116	65
400	0.2	100	800000	0.204954	0.0753257	0.0783486	0.0339697	218
500	0.2	100	800000	0.429503	0.0943105	0.179298	0.0512206	342
600	0.2	100	800000	0.628706	0.0813535	0.314314	0.0677552	255
700	0.2	100	800000	0.778722	0.0696365	0.459251	0.0768683	227
800	0.2	100	800000	0.878789	0.0452869	0.610895	0.0700698	190
900	0.2	100	800000	0.940184	0.0337652	0.744601	0.0651138	163
1000	0.2	100	800000	0.969439	0.0196109	0.828785	0.0524262	107
100	0.3	100	800000	0.0142857	0.0177684	0.00809524	0.00928388	21
200	0.3	100	800000	0.336316	0.121627	0.130298	0.0578746	570
300	0.3	100	800000	0.765747	0.0915398	0.44732	0.100258	388
400	0.3	100	800000	0.945708	0.0355322	0.754335	0.077652	233
500	0.3	100	800000	0.990149	0.010659	0.920597	0.0412634	67
600	0.3	100	800000	0.999524	0.00218218	0.990476	0.00973457	21
700	0.3	100	800000	0.999524	0.00218218	0.995714	0.00676123	21
800	0.3	100	800000	1	0	0.999524	0.00218218	21
900	0.3	100	800000	1	0	1	0	21
1000	0.3	100	800000	1	0	1	0	21

## Sheet: Simulated Power - Heavy-tailed
n	rho	dm	Total	avg_powerBH	sd_powerBH	avg_powerBF	sd_powerBF	N
100	0.2	10	400000	0	0	0	0	21
200	0.2	10	400000	0.0047619	0.0218218	0.0047619	0.0218218	21
300	0.2	10	400000	0.0193548	0.0398304	0.0193548	0.0398304	62
400	0.2	10	400000	0.100194	0.115834	0.0792636	0.0841649	516
500	0.2	10	400000	0.219648	0.158626	0.16091	0.117436	967
600	0.2	10	400000	0.3933	0.189528	0.288	0.148991	1000
700	0.2	10	400000	0.5798	0.182936	0.4378	0.16425	1000
800	0.2	10	400000	0.7193	0.164999	0.5719	0.165795	1000
900	0.2	10	400000	0.821959	0.141064	0.699794	0.158814	970
1000	0.2	10	400000	0.909171	0.0941046	0.818166	0.121409	567
100	0.3	10	400000	0.00714286	0.0262265	0.00714286	0.0262265	28
200	0.3	10	400000	0.168487	0.151218	0.12537	0.110209	879
300	0.3	10	400000	0.5645	0.194904	0.4261	0.1721	1000
400	0.3	10	400000	0.848788	0.130386	0.727273	0.160521	990
500	0.3	10	400000	0.954925	0.0663274	0.90209	0.0933177	335
600	0.3	10	400000	0.990698	0.0329988	0.977907	0.0470323	86
700	0.3	10	400000	1	0	1	0	21
800	0.3	10	400000	0.995238	0.0218218	0.995238	0.0218218	21
900	0.3	10	400000	1	0	1	0	21
1000	0.3	10	400000	1	0	1	0	21
100	0.2	100	400000	0	0	0	0	21
200	0.2	100	400000	0.00714286	0.00956183	0.00571429	0.00676123	21
300	0.2	100	400000	0.0577358	0.0371401	0.0235849	0.015329	53
400	0.2	100	400000	0.206555	0.088096	0.0778261	0.0338912	299
500	0.2	100	400000	0.415598	0.097872	0.168098	0.052638	368
600	0.2	100	400000	0.617588	0.0938967	0.291353	0.0713374	340
700	0.2	100	400000	0.772292	0.0625041	0.445677	0.0704849	192
800	0.2	100	400000	0.869294	0.0500364	0.578647	0.0663855	170
900	0.2	100	400000	0.932056	0.0340833	0.7125	0.0682656	180
1000	0.2	100	400000	0.9642	0.0219816	0.8005	0.0507196	100
100	0.3	100	400000	0.0133333	0.0187972	0.00619048	0.00920662	21
200	0.3	100	400000	0.327419	0.10935	0.121931	0.0520239	461
300	0.3	100	400000	0.75381	0.0846617	0.420032	0.0904993	315
400	0.3	100	400000	0.939623	0.0374754	0.730038	0.082927	265
500	0.3	100	400000	0.987654	0.0132544	0.906296	0.045482	81
600	0.3	100	400000	0.999048	0.00300793	0.974286	0.0218109	21
700	0.3	100	400000	1	0	0.995238	0.0107792	21
800	0.3	100	400000	1	0	0.999524	0.00218218	21
900	0.3	100	400000	1	0	1	0	21
1000	0.3	100	400000	1	0	1	0	21
100	0.2	10	800000	0	0	0	0	21
200	0.2	10	800000	0.00909091	0.0291937	0.00909091	0.0291937	33
300	0.2	10	800000	0.0231405	0.0559171	0.022314	0.053987	121
400	0.2	10	800000	0.0746544	0.106174	0.0596774	0.0775543	434
500	0.2	10	800000	0.186489	0.15329	0.142082	0.116874	903
600	0.2	10	800000	0.3314	0.179182	0.2465	0.135226	1000
700	0.2	10	800000	0.5191	0.189898	0.388	0.164873	1000
800	0.2	10	800000	0.6686	0.171358	0.5273	0.16103	1000
900	0.2	10	800000	0.79957	0.143833	0.665521	0.155623	931
1000	0.2	10	800000	0.872069	0.111288	0.76614	0.140484	759
100	0.3	10	800000	0	0	0	0	21
200	0.3	10	800000	0.13032	0.136709	0.102225	0.107104	719
300	0.3	10	800000	0.4996	0.204161	0.3715	0.167588	1000
400	0.3	10	800000	0.812844	0.141198	0.685117	0.159664	981
500	0.3	10	800000	0.941798	0.0794486	0.874831	0.107575	445
600	0.3	10	800000	0.992079	0.027141	0.972277	0.0512227	101
700	0.3	10	800000	0.99697	0.0174078	0.990909	0.0291937	33
800	0.3	10	800000	1	0	1	0	21
900	0.3	10	800000	1	0	1	0	21
1000	0.3	10	800000	1	0	1	0	21
100	0.2	100	800000	0	0	0	0	21
200	0.2	100	800000	0.00923858	0.0713208	0.00345178	0.00591297	197
300	0.2	100	800000	0.0381579	0.0314389	0.0168421	0.0109311	38
400	0.2	100	800000	0.158529	0.0725862	0.0622059	0.0303272	204
500	0.2	100	800000	0.356257	0.0986227	0.139679	0.0455047	374
600	0.2	100	800000	0.544785	0.0887694	0.249307	0.0604825	303
700	0.2	100	800000	0.714372	0.0713976	0.387209	0.0744803	215
800	0.2	100	800000	0.823967	0.0596806	0.52087	0.0691897	184
900	0.2	100	800000	0.902374	0.0414327	0.658131	0.0715176	198
1000	0.2	100	800000	0.948169	0.0290419	0.769225	0.0607527	142
100	0.3	100	800000	0.0113636	0.0714652	0.00479798	0.00822955	198
200	0.3	100	800000	0.264205	0.113595	0.0992153	0.0498666	497
300	0.3	100	800000	0.697537	0.0941296	0.374721	0.0901649	341
400	0.3	100	800000	0.915978	0.0461526	0.68214	0.0838508	271
500	0.3	100	800000	0.982541	0.0182527	0.888852	0.0563372	122
600	0.3	100	800000	0.996471	0.00597081	0.961471	0.0294528	34
700	0.3	100	800000	1	0	0.994286	0.00676123	21
800	0.3	100	800000	1	0	0.999048	0.00300793	21
900	0.3	100	800000	1	0	1	0	21
1000	0.3	100	800000	1	0	1	0	21

## Sheet: Simulated Power - Right skew
n	rho	dm	Total	avg_powerBH	sd_powerBH	avg_powerBF	sd_powerBF	N
100	0.2	10	400000	0.00714286	0.0262265	0.00714286	0.0262265	28
200	0.2	10	400000	0.00714286	0.0262265	0.00714286	0.0262265	28
300	0.2	10	400000	0.0252747	0.048519	0.0241758	0.0455599	91
400	0.2	10	400000	0.0800512	0.100822	0.0647059	0.0834042	391
500	0.2	10	400000	0.190304	0.151875	0.144645	0.112292	887
600	0.2	10	400000	0.3565	0.177847	0.2554	0.136636	1000
700	0.2	10	400000	0.5238	0.192849	0.3978	0.164506	1000
800	0.2	10	400000	0.6731	0.16821	0.5305	0.162253	1000
900	0.2	10	400000	0.796853	0.137919	0.665967	0.149313	858
1000	0.2	10	400000	0.876149	0.110877	0.771839	0.134475	696
100	0.3	10	400000	0.0047619	0.0218218	0	0	21
200	0.3	10	400000	0.144129	0.141927	0.106323	0.104789	775
300	0.3	10	400000	0.5146	0.206663	0.3822	0.17278	1000
400	0.3	10	400000	0.812218	0.145026	0.681314	0.159134	974
500	0.3	10	400000	0.946622	0.0705498	0.879505	0.107333	444
600	0.3	10	400000	0.985401	0.0374561	0.967153	0.0595442	137
700	0.3	10	400000	1	0	1	0	21
800	0.3	10	400000	1	0	1	0	21
900	0.3	10	400000	1	0	1	0	21
1000	0.3	10	400000	1	0	1	0	21
100	0.2	100	400000	0	0	0	0	21
200	0.2	100	400000	0.0052381	0.00980767	0.00285714	0.0046291	21
300	0.2	100	400000	0.042619	0.0323894	0.0204762	0.0149719	42
400	0.2	100	400000	0.17545	0.0758572	0.0646396	0.0298049	222
500	0.2	100	400000	0.377273	0.106962	0.147477	0.0476725	440
600	0.2	100	400000	0.576724	0.0866762	0.262345	0.0651484	290
700	0.2	100	400000	0.728636	0.0705164	0.397545	0.0754915	220
800	0.2	100	400000	0.835025	0.0561941	0.530711	0.0713464	197
900	0.2	100	400000	0.90757	0.0412331	0.659346	0.0743456	214
1000	0.2	100	400000	0.952	0.0247002	0.7728	0.050614	100
100	0.3	100	400000	0.00952381	0.012836	0.00380952	0.00497613	21
200	0.3	100	400000	0.288283	0.120591	0.105492	0.0469851	559
300	0.3	100	400000	0.716484	0.0897582	0.383742	0.0840338	310
400	0.3	100	400000	0.920082	0.0416759	0.690735	0.0797863	245
500	0.3	100	400000	0.982706	0.0148315	0.886588	0.0470196	85
600	0.3	100	400000	0.997619	0.00538958	0.968095	0.0208852	21
700	0.3	100	400000	0.999048	0.00300793	0.992381	0.00889087	21
800	0.3	100	400000	1	0	0.998095	0.00402374	21
900	0.3	100	400000	1	0	0.999524	0.00218218	21
1000	0.3	100	400000	1	0	0.999524	0.00218218	21
100	0.2	10	800000	0	0	0	0	21
200	0.2	10	800000	0	0	0	0	21
300	0.2	10	800000	0.0245614	0.0541408	0.022807	0.0480322	114
400	0.2	10	800000	0.0616949	0.0876207	0.0508475	0.071839	295
500	0.2	10	800000	0.156079	0.144743	0.120844	0.107771	806
600	0.2	10	800000	0.2977	0.181267	0.2199	0.138323	1000
700	0.2	10	800000	0.4694	0.192719	0.3596	0.158218	1000
800	0.2	10	800000	0.6344	0.173455	0.4897	0.164106	1000
900	0.2	10	800000	0.749698	0.154645	0.610081	0.16066	992
1000	0.2	10	800000	0.83939	0.129447	0.72837	0.148914	853
100	0.3	10	800000	0.0047619	0.0218218	0.0047619	0.0218218	21
200	0.3	10	800000	0.0962306	0.108152	0.0793792	0.0901631	451
300	0.3	10	800000	0.4452	0.200941	0.3258	0.162606	1000
400	0.3	10	800000	0.7695	0.156985	0.6334	0.170098	1000
500	0.3	10	800000	0.927322	0.0853307	0.851913	0.119538	549
600	0.3	10	800000	0.986452	0.0396042	0.95871	0.0632323	155
700	0.3	10	800000	1	0	1	0	21
800	0.3	10	800000	0.995238	0.0218218	0.995238	0.0218218	21
900	0.3	10	800000	1	0	1	0	21
1000	0.3	10	800000	1	0	1	0	21
100	0.2	100	800000	0	0	0	0	21
200	0.2	100	800000	0.00333333	0.00730297	0.00238095	0.00436436	21
300	0.2	100	800000	0.0371429	0.0375482	0.0178571	0.0137132	56
400	0.2	100	800000	0.133241	0.0917612	0.0510494	0.0257544	324
500	0.2	100	800000	0.309896	0.100106	0.118342	0.0434947	386
600	0.2	100	800000	0.49342	0.0836449	0.220483	0.0554708	269
700	0.2	100	800000	0.667095	0.0791193	0.350207	0.0699967	241
800	0.2	100	800000	0.801773	0.0629931	0.489507	0.0724244	203
900	0.2	100	800000	0.877788	0.0456506	0.611154	0.0734559	208
1000	0.2	100	800000	0.93442	0.0331336	0.732101	0.0597862	138
100	0.3	100	800000	0.00714286	0.00845154	0.0047619	0.00679636	21
200	0.3	100	800000	0.222292	0.105817	0.0820833	0.0390824	432
300	0.3	100	800000	0.655902	0.103287	0.331878	0.0882934	410
400	0.3	100	800000	0.895046	0.0486847	0.643283	0.0922856	329
500	0.3	100	800000	0.978318	0.0196903	0.865794	0.052522	107
600	0.3	100	800000	0.997	0.00651259	0.962	0.0278419	30
700	0.3	100	800000	0.999048	0.00300793	0.990476	0.0102353	21
800	0.3	100	800000	1	0	0.997143	0.00560612	21
900	0.3	100	800000	1	0	0.998571	0.00358569	21
1000	0.3	100	800000	1	0	1	0	21

## Sheet: EpipwR (Pearson)
sample_size	rho_mu	dm	Total	avg_power	sd_power	N	se_power
100	0.2	10	400000	0	0	20	0
200	0.2	10	400000	0.005	0.0223607	20	0.005
300	0.2	10	400000	0.0310976	0.0651286	164	0.00508569
400	0.2	10	400000	0.136783	0.136393	715	0.00510081
500	0.2	10	400000	0.3001	0.18304	1000	0.00578822
600	0.2	10	400000	0.486	0.191103	1000	0.00604322
700	0.2	10	400000	0.6686	0.172348	1000	0.00545011
800	0.2	10	400000	0.799717	0.135479	706	0.00509882
900	0.2	10	400000	0.880851	0.11051	470	0.00509745
1000	0.2	10	400000	0.952332	0.0707641	193	0.00509371
100	0.3	10	400000	0.0111111	0.0371974	54	0.00506193
200	0.3	10	400000	0.2154	0.167544	1000	0.0052982
300	0.3	10	400000	0.6492	0.186693	1000	0.00590375
400	0.3	10	400000	0.89845	0.100247	387	0.00509583
500	0.3	10	400000	0.98169	0.0424596	71	0.00503903
600	0.3	10	400000	1	0	20	0
700	0.3	10	400000	0.995	0.0223607	20	0.005
800	0.3	10	400000	1	0	20	0
900	0.3	10	400000	1	0	20	0
1000	0.3	10	400000	1	0	20	0
100	0.2	100	400000	0.0005	0.00223607	20	0.0005
200	0.2	100	400000	0.006	0.0114248	20	0.00255467
300	0.2	100	400000	0.0860748	0.0527679	107	0.00510126
400	0.2	100	400000	0.269377	0.0888853	305	0.00508956
500	0.2	100	400000	0.494764	0.0874843	296	0.00508492
600	0.2	100	400000	0.685868	0.0790836	242	0.00508369
700	0.2	100	400000	0.833377	0.0446805	77	0.00509181
800	0.2	100	400000	0.905	0.0401125	62	0.0050943
900	0.2	100	400000	0.963	0.0212999	20	0.00476279
1000	0.2	100	400000	0.978	0.0219089	20	0.00489898
100	0.3	100	400000	0.0235	0.0218307	20	0.00488149
200	0.3	100	400000	0.406556	0.11532	511	0.00510146
300	0.3	100	400000	0.821557	0.06584	167	0.00509486
400	0.3	100	400000	0.954211	0.0308117	38	0.00499832
500	0.3	100	400000	0.994	0.00753937	20	0.00168585
600	0.3	100	400000	0.9995	0.00223607	20	0.0005
700	0.3	100	400000	1	0	20	0
800	0.3	100	400000	1	0	20	0
900	0.3	100	400000	1	0	20	0
1000	0.3	100	400000	1	0	20	0
100	0.2	10	800000	0	0	20	0
200	0.2	10	800000	0.005	0.0223607	20	0.005
300	0.2	10	800000	0.0370558	0.0714104	197	0.00508778
400	0.2	10	800000	0.0976987	0.111474	478	0.00509872
500	0.2	10	800000	0.241	0.171021	1000	0.00540816
600	0.2	10	800000	0.4424	0.188515	1000	0.00596136
700	0.2	10	800000	0.603	0.186724	1000	0.00590473
800	0.2	10	800000	0.75262	0.152788	897	0.00510144
900	0.2	10	800000	0.856489	0.116743	524	0.00509995
1000	0.2	10	800000	0.915804	0.0976267	367	0.00509607
100	0.3	10	800000	0.005	0.0223607	20	0.005
200	0.3	10	800000	0.172867	0.154122	914	0.00509791
300	0.3	10	800000	0.5893	0.190714	1000	0.00603091
400	0.3	10	800000	0.860462	0.130034	650	0.00510036
500	0.3	10	800000	0.973554	0.0559294	121	0.00508449
600	0.3	10	800000	0.988095	0.032777	42	0.0050576
700	0.3	10	800000	1	0	20	0
800	0.3	10	800000	1	0	20	0
900	0.3	10	800000	1	0	20	0
1000	0.3	10	800000	1	0	20	0
100	0.2	100	800000	0	0	20	0
200	0.2	100	800000	0.006	0.00994723	20	0.00222427
300	0.2	100	800000	0.0592553	0.0493013	94	0.00508505
400	0.2	100	800000	0.201359	0.073226	206	0.0051019
500	0.2	100	800000	0.410886	0.0967775	361	0.00509355
600	0.2	100	800000	0.631846	0.0822256	260	0.00509942
700	0.2	100	800000	0.788944	0.0607834	142	0.00510083
800	0.2	100	800000	0.883684	0.0384815	57	0.005097
900	0.2	100	800000	0.9415	0.0321495	40	0.00508328
1000	0.2	100	800000	0.965	0.0209008	20	0.00467355
100	0.3	100	800000	0.011	0.022219	20	0.00496832
200	0.3	100	800000	0.343152	0.11334	495	0.00509425
300	0.3	100	800000	0.774932	0.0871287	292	0.00509882
400	0.3	100	800000	0.953462	0.0259141	26	0.00508217
500	0.3	100	800000	0.9925	0.0106992	20	0.00239242
600	0.3	100	800000	0.999	0.00307794	20	0.000688247
700	0.3	100	800000	1	0	20	0
800	0.3	100	800000	1	0	20	0
900	0.3	100	800000	1	0	20	0
1000	0.3	100	800000	1	0	20	0

## Sheet: EpipwR (Spearman)
sample_size	rho_mu	dm	Total	avg_power	sd_power	N	se_power
100	0.2	10	400000	0	0	20	0
200	0.2	10	400000	0.005	0.0223607	20	0.005
300	0.2	10	400000	0.0306667	0.0623334	150	0.00508951
400	0.2	10	400000	0.0943311	0.106982	441	0.00509436
500	0.2	10	400000	0.213093	0.158761	970	0.00509751
600	0.2	10	400000	0.3738	0.18812	1000	0.00594886
700	0.2	10	400000	0.5502	0.19104	1000	0.00604123
800	0.2	10	400000	0.7085	0.170842	1000	0.00540249
900	0.2	10	400000	0.825116	0.129937	649	0.00510048
1000	0.2	10	400000	0.888205	0.100714	390	0.00509985
100	0.3	10	400000	0.005	0.0316228	40	0.005
200	0.3	10	400000	0.150424	0.146489	825	0.00510011
300	0.3	10	400000	0.5447	0.202467	1000	0.00640257
400	0.3	10	400000	0.839911	0.132394	674	0.00509961
500	0.3	10	400000	0.9625	0.0628385	152	0.00509687
600	0.3	10	400000	0.992857	0.0262265	28	0.00495635
700	0.3	10	400000	1	0	20	0
800	0.3	10	400000	1	0	20	0
900	0.3	10	400000	1	0	20	0
1000	0.3	10	400000	1	0	20	0
100	0.2	100	400000	0.0005	0.00223607	20	0.0005
200	0.2	100	400000	0.002	0.00523148	20	0.00116979
300	0.2	100	400000	0.0440385	0.0363674	52	0.00504325
400	0.2	100	400000	0.203217	0.0770929	230	0.00508336
500	0.2	100	400000	0.399799	0.0880195	298	0.00509883
600	0.2	100	400000	0.598371	0.0893438	307	0.00509912
700	0.2	100	400000	0.746436	0.0724289	202	0.00509608
800	0.2	100	400000	0.856389	0.0527462	108	0.00507551
900	0.2	100	400000	0.915	0.0372016	54	0.0050625
1000	0.2	100	400000	0.9715	0.0178517	20	0.00399177
100	0.3	100	400000	0.0075	0.0125132	20	0.00279803
200	0.3	100	400000	0.299477	0.10686	440	0.00509436
300	0.3	100	400000	0.739269	0.0882579	301	0.0050871
400	0.3	100	400000	0.935	0.0362724	52	0.00503008
500	0.3	100	400000	0.9845	0.0160509	20	0.00358909
600	0.3	100	400000	0.997	0.00571241	20	0.00127733
700	0.3	100	400000	1	0	20	0
800	0.3	100	400000	0.9995	0.00223607	20	0.0005
900	0.3	100	400000	1	0	20	0
1000	0.3	100	400000	1	0	20	0
100	0.2	10	800000	0	0	20	0
200	0.2	10	800000	0	0	20	0
300	0.2	10	800000	0.0173913	0.0418559	69	0.00503886
400	0.2	10	800000	0.061	0.088346	300	0.00510066
500	0.2	10	800000	0.167026	0.147257	834	0.00509908
600	0.2	10	800000	0.3211	0.185848	1000	0.00587702
700	0.2	10	800000	0.4933	0.193966	1000	0.00613374
800	0.2	10	800000	0.6579	0.177564	1000	0.00561508
900	0.2	10	800000	0.77014	0.155646	931	0.00510109
1000	0.2	10	800000	0.867692	0.116278	520	0.00509915
100	0.3	10	800000	0.005	0.0223607	20	0.005
200	0.3	10	800000	0.117923	0.124501	597	0.00509547
300	0.3	10	800000	0.4821	0.199623	1000	0.00631264
400	0.3	10	800000	0.803267	0.13537	704	0.00510195
500	0.3	10	800000	0.942529	0.082227	261	0.00508972
600	0.3	10	800000	0.986957	0.0340503	46	0.00502044
700	0.3	10	800000	1	0	20	0
800	0.3	10	800000	1	0	20	0
900	0.3	10	800000	1	0	20	0
1000	0.3	10	800000	1	0	20	0
100	0.2	100	800000	0.0005	0.00223607	20	0.0005
200	0.2	100	800000	0.005	0.0082717	20	0.00184961
300	0.2	100	800000	0.0325714	0.0295399	35	0.00499315
400	0.2	100	800000	0.140932	0.0646993	161	0.00509902
500	0.2	100	800000	0.331758	0.0842605	273	0.00509968
600	0.2	100	800000	0.532696	0.087252	293	0.00509732
700	0.2	100	800000	0.6984	0.0763516	225	0.00509011
800	0.2	100	800000	0.810098	0.0512709	102	0.00507657
900	0.2	100	800000	0.897246	0.042179	69	0.00507776
1000	0.2	100	800000	0.948824	0.0288953	34	0.0049555
100	0.3	100	800000	0.0045	0.00759155	20	0.00169752
200	0.3	100	800000	0.244299	0.106209	435	0.00509233
300	0.3	100	800000	0.682376	0.0997974	383	0.00509941
400	0.3	100	800000	0.914355	0.0398201	62	0.00505716
500	0.3	100	800000	0.9655	0.0211449	20	0.00472814
600	0.3	100	800000	0.9985	0.00366347	20	0.000819178
700	0.3	100	800000	0.999	0.00307793	20	0.000688247
800	0.3	100	800000	1	0	20	0
900	0.3	100	800000	1	0	20	0
1000	0.3	100	800000	1	0	20	0

## Sheet: Binarized to Case-control
				25th percentile standard deviation				50th percentile standard deviation				75th percentile standard deviation
sample_size	rho_mu	dm	Total	avg_power	sd_power	N	se_power	avg_power	sd_power	N	se_power	avg_power	sd_power	N	se_power
100	0.2	10	400000	0	0	20	0	0.0214286	0.0467535	84	0.00510122	0.144158	0.123036	582	0.00510002
200	0.2	10	400000	0	0	20	0	0.104709	0.0969249	361	0.00510131	0.355	0.157985	960	0.00509895
300	0.2	10	400000	0.00714286	0.0262265	28	0.00495635	0.188968	0.134693	698	0.00509819	0.4861	0.163962	1000	0.00518495
400	0.2	10	400000	0	0	20	0	0.268415	0.149343	858	0.0050985	0.5902	0.168678	1000	0.00533408
500	0.2	10	400000	0.0252747	0.048519	91	0.00508617	0.3475	0.162604	1000	0.005142	0.642947	0.15712	950	0.00509765
600	0.2	10	400000	0.0401198	0.0659133	167	0.00510052	0.395782	0.159016	972	0.00510043	0.70776	0.144107	799	0.00509813
700	0.2	10	400000	0.0618644	0.0781918	236	0.00508985	0.4403	0.164356	1000	0.0051974	0.751114	0.14488	808	0.00509685
800	0.2	10	400000	0.0737052	0.0806586	251	0.00509113	0.4887	0.170503	1000	0.00539179	0.78381	0.138291	735	0.00510094
900	0.2	10	400000	0.0887147	0.0911039	319	0.00510084	0.5228	0.165673	1000	0.00523905	0.815359	0.124832	599	0.00510051
1000	0.2	10	400000	0.113492	0.0990832	378	0.00509629	0.5584	0.166665	1000	0.00527041	0.836672	0.123772	589	0.00509994
100	0.3	10	400000	0	0	20	0	0.112088	0.108692	455	0.00509555	0.368	0.164326	1000	0.00519644
200	0.3	10	400000	0.0304348	0.0485824	92	0.00506506	0.300325	0.154982	924	0.00509853	0.612815	0.160514	991	0.00509891
300	0.3	10	400000	0.0466258	0.0650567	163	0.00509563	0.4282	0.164718	1000	0.00520883	0.738059	0.142708	783	0.00509996
400	0.3	10	400000	0.0884237	0.102747	406	0.00509927	0.5198	0.171398	1000	0.00542009	0.814155	0.130655	657	0.00509733
500	0.3	10	400000	0.12	0.106978	440	0.00509995	0.589555	0.158619	967	0.00510084	0.863023	0.105579	430	0.00509149
600	0.3	10	400000	0.159655	0.122833	580	0.00510037	0.65226	0.149838	863	0.00510054	0.890886	0.101351	395	0.00509953
700	0.3	10	400000	0.211782	0.134557	696	0.00510037	0.680322	0.150397	869	0.00510187	0.923	0.0883006	300	0.00509804
800	0.3	10	400000	0.238731	0.13881	741	0.0050993	0.719715	0.147966	842	0.00509923	0.933755	0.078383	237	0.00509152
900	0.3	10	400000	0.261947	0.143397	791	0.00509862	0.754083	0.139393	747	0.00510012	0.938462	0.0685593	182	0.00508196
1000	0.3	10	400000	0.302115	0.148784	851	0.00510025	0.783117	0.141516	770	0.00509987	0.954396	0.0685881	182	0.00508409
100	0.2	100	400000	0	0	20	0	0.0290476	0.0232174	21	0.00506645	0.193867	0.043833	75	0.0050614
200	0.2	100	400000	0.0035	0.00587143	20	0.00131289	0.144043	0.0344938	47	0.00503144	0.428413	0.0400889	63	0.00505072
300	0.2	100	400000	0.01	0.011698	20	0.00261574	0.2466	0.050816	100	0.0050816	0.554262	0.0562009	122	0.00508819
400	0.2	100	400000	0.0252381	0.0231558	21	0.00505301	0.337727	0.0583696	132	0.00508042	0.65844	0.0532147	109	0.00509704
500	0.2	100	400000	0.03	0.0205196	20	0.00458831	0.394651	0.0472465	86	0.00509472	0.713605	0.0470272	86	0.00507108
600	0.2	100	400000	0.059	0.0214966	20	0.00480679	0.460833	0.0555732	120	0.00507311	0.7625	0.0441852	76	0.00506839
700	0.2	100	400000	0.0813462	0.0361928	52	0.00501903	0.510276	0.061282	145	0.00508919	0.798367	0.035552	49	0.00507886
800	0.2	100	400000	0.0954545	0.0376543	55	0.0050773	0.55592	0.0569818	125	0.00509661	0.827391	0.0341523	46	0.00503548
900	0.2	100	400000	0.1175	0.0361844	52	0.00501788	0.58925	0.0558534	120	0.00509869	0.860769	0.0410909	65	0.0050967
1000	0.2	100	400000	0.144444	0.0403124	63	0.00507888	0.616224	0.0501855	98	0.00506951	0.879286	0.0324145	42	0.00500166
100	0.3	100	400000	0.001	0.00307793	20	0.000688247	0.143016	0.0404664	63	0.00509829	0.442336	0.0524599	107	0.00507149
200	0.3	100	400000	0.0275862	0.0265458	29	0.00492943	0.365926	0.0529863	108	0.00509861	0.673736	0.0485947	91	0.0050941
300	0.3	100	400000	0.0675	0.0247158	24	0.00504509	0.495575	0.0542306	113	0.00510159	0.795781	0.0407783	64	0.00509729
400	0.3	100	400000	0.117556	0.033989	45	0.00506678	0.582708	0.0497251	96	0.00507505	0.86463	0.0370473	54	0.0050415
500	0.3	100	400000	0.172128	0.0349494	47	0.0050979	0.643958	0.0496828	96	0.00507073	0.888125	0.0285609	32	0.0050489
600	0.3	100	400000	0.20746	0.0403999	63	0.00508991	0.700476	0.0522638	105	0.00510042	0.918529	0.0290384	34	0.00498004
700	0.3	100	400000	0.252689	0.0553984	119	0.00507836	0.750909	0.0414256	66	0.00509914	0.94125	0.024902	24	0.0050831
800	0.3	100	400000	0.277353	0.0514527	102	0.00509458	0.78519	0.0453437	79	0.00510157	0.952727	0.023741	22	0.0050616
900	0.3	100	400000	0.32954	0.0473706	87	0.00507866	0.8	0.0403949	64	0.00504936	0.9635	0.0181442	20	0.00405716
1000	0.3	100	400000	0.352308	0.0447482	78	0.00506673	0.824634	0.032179	41	0.00502551	0.957	0.0126074	20	0.00281911
100	0.2	10	800000	0	0	20	0	0.0214286	0.0467535	84	0.00510122	0.139261	0.121531	568	0.00509933
200	0.2	10	800000	0	0	20	0	0.0956633	0.100924	392	0.00509745	0.349381	0.158764	970	0.00509761
300	0.2	10	800000	0	0	20	0	0.178752	0.124202	593	0.00510037	0.4826	0.168243	1000	0.0053203
400	0.2	10	800000	0	0	20	0	0.258247	0.150167	867	0.00509995	0.5629	0.164623	1000	0.00520583
500	0.2	10	800000	0.0343284	0.0589437	134	0.00509196	0.323306	0.159202	974	0.00510116	0.646785	0.153196	902	0.00510088
600	0.2	10	800000	0.0372414	0.0611746	145	0.00508028	0.3846	0.164225	1000	0.00519325	0.693499	0.148261	846	0.00509732
700	0.2	10	800000	0.0561321	0.0742108	212	0.00509682	0.4293	0.169411	1000	0.00535726	0.747934	0.137324	726	0.00509656
800	0.2	10	800000	0.0744479	0.0907603	317	0.00509761	0.4702	0.16583	1000	0.00524399	0.77211	0.13413	692	0.00509887
900	0.2	10	800000	0.0884735	0.0912988	321	0.0050958	0.501864	0.154077	912	0.00510199	0.798083	0.12761	626	0.00510032
1000	0.2	10	800000	0.102452	0.0976191	367	0.00509568	0.5405	0.16546	1000	0.00523232	0.828471	0.1216	569	0.00509774
100	0.3	10	800000	0.005	0.0223607	20	0.005	0.0970745	0.0988842	376	0.00509956	0.358668	0.156867	946	0.00510019
200	0.3	10	800000	0.0105263	0.0311012	38	0.00504528	0.276139	0.154818	922	0.00509865	0.5922	0.163786	1000	0.00517938
300	0.3	10	800000	0.0349206	0.0570157	126	0.00507936	0.418	0.167881	1000	0.00530888	0.720235	0.148617	850	0.00509753
400	0.3	10	800000	0.0800654	0.0892298	306	0.00510093	0.5166	0.16689	1000	0.00527753	0.800651	0.126309	614	0.00509741
500	0.3	10	800000	0.117562	0.112018	484	0.00509174	0.5782	0.164535	1000	0.00520306	0.856238	0.114632	505	0.00510107
600	0.3	10	800000	0.139961	0.114946	508	0.00509991	0.629355	0.155587	930	0.0051019	0.887135	0.0941608	342	0.00509163
700	0.3	10	800000	0.179938	0.129791	648	0.00509868	0.68157	0.151234	879	0.005101	0.914603	0.0905191	315	0.00510018
800	0.3	10	800000	0.211983	0.13501	701	0.00509925	0.721643	0.14124	767	0.00509988	0.932301	0.0764258	226	0.00508377
900	0.3	10	800000	0.254198	0.145092	810	0.005098	0.742327	0.145022	808	0.00510187	0.93506	0.080783	251	0.00509898
1000	0.3	10	800000	0.276444	0.151523	883	0.00509916	0.772888	0.138154	734	0.00509937	0.947568	0.0692116	185	0.00508854
100	0.2	100	800000	0	0	20	0	0.024	0.0190291	20	0.00425503	0.17507	0.0429243	71	0.00509418
200	0.2	100	800000	0.001	0.00307793	20	0.000688247	0.125636	0.0371565	55	0.00501018	0.407059	0.0591059	136	0.00506829
300	0.2	100	800000	0.0065	0.0074516	20	0.00166623	0.225222	0.0480222	90	0.00506198	0.538505	0.0526075	107	0.00508576
400	0.2	100	800000	0.0165	0.0142441	20	0.00318508	0.309231	0.0551042	117	0.00509438	0.629903	0.051744	103	0.00509849
500	0.2	100	800000	0.0295	0.021637	20	0.00483817	0.387009	0.0527045	107	0.00509514	0.701982	0.0534079	111	0.00506925
600	0.2	100	800000	0.0480769	0.0259259	26	0.00508449	0.440495	0.0510759	101	0.00508225	0.746625	0.045561	80	0.00509388
700	0.2	100	800000	0.0713333	0.0278832	30	0.00509075	0.480455	0.0534049	110	0.00509196	0.778	0.0375352	55	0.00506124
800	0.2	100	800000	0.085	0.0329264	42	0.00508065	0.534259	0.0527949	108	0.00508019	0.823333	0.0304256	36	0.00507093
900	0.2	100	800000	0.100435	0.0345097	46	0.00508817	0.576442	0.0516696	104	0.00506662	0.846863	0.0363588	51	0.00509125
1000	0.2	100	800000	0.131778	0.0337968	45	0.00503813	0.59598	0.051247	102	0.00507421	0.861636	0.0377008	55	0.00508357
100	0.3	100	800000	0.001	0.00307793	20	0.000688247	0.131731	0.0367141	52	0.00509133	0.419583	0.0555401	120	0.00507009
200	0.3	100	800000	0.025	0.0139548	20	0.00312039	0.337759	0.0547577	116	0.00508413	0.6548	0.0440626	75	0.00508791
300	0.3	100	800000	0.0517241	0.0267353	29	0.00496463	0.467766	0.0493213	94	0.0050871	0.7665	0.0394807	60	0.00509694
400	0.3	100	800000	0.0966667	0.0233095	21	0.00508655	0.564273	0.0547772	117	0.00506416	0.849615	0.0362433	52	0.00502604
500	0.3	100	800000	0.14597	0.0412332	67	0.00503744	0.633333	0.0483666	90	0.00509828	0.879687	0.0283395	32	0.00500976
600	0.3	100	800000	0.199552	0.0416127	67	0.0050838	0.687353	0.0512019	102	0.00506975	0.913333	0.0339117	45	0.00505525
700	0.3	100	800000	0.233333	0.0506085	99	0.00508635	0.731687	0.0461128	83	0.00506154	0.9385	0.0198083	20	0.00442927
800	0.3	100	800000	0.272874	0.0471491	87	0.00505492	0.77169	0.0429613	71	0.00509857	0.9448	0.025186	25	0.0050372
900	0.3	100	800000	0.299457	0.0489082	92	0.00509903	0.804407	0.0388752	59	0.00506112	0.942	0.0219089	20	0.00489898
1000	0.3	100	800000	0.332258	0.049037	93	0.0050849	0.820588	0.041998	68	0.005093	0.9645	0.0114593	20	0.00256238
